# Supplementary material for: The Role of Diffusion Tensor MR Imaging (DTI) of the Brain in Diagnosing Autism Spectrum Disorder: Promising Results
Source: Sensors (Basel). 2021 Dec 7;21(24):8171. doi: 10.3390/s21248171 (PMC8703859; doi:10.3390/s21248171)
Supplement: Supplementary file 1 [file sensors-21-08171-s001.zip › Table S1.xlsx]

## Sheet: Sheet1
	F representation Results.
Logistic Regression l1-norm RFE-CV selection results					CorrAnalysis* discussion was removed from paper as it didn’t provide any added benefit
	Accuracy	CorrAnalysis_Accuracy
lSVM	0.873 ± 0.042	0.689 ± 0.052			results are meanAccuracy ± stdAccuracy
pagg	0.871 ± 0.014	0.682 ± 0.038				on the 5-folds of the hyper-parameter optimization gridsearchCV, for Best parameters selection, before k-folds.
LR	0.870 ± 0.036	0.691 ± 0.055
XGB	0.861 ± 0.029	0.725 ± 0.069			F: Summary statistics representation
GNB	0.695 ± 0.055	0.676 ± 0.04
SVC	0.880 ± 0.013	0.711 ± 0.066
Rf	0.672 ± 0.037	0.689 ± 0.089
nn	0.885 ± 0.014	0.729 ± 0.031
Logistic Regression l2-norm RFE-CV selection results
	Accuracy	CorrAnalysis_Accuracy
lSVM	0.873 ± 0.042	0.689 ± 0.052
pagg	0.871 ± 0.014	0.682 ± 0.038
LR	0.870 ± 0.036	0.691 ± 0.055
XGB	0.861 ± 0.029	0.725 ± 0.069
GNB	0.695 ± 0.055	0.676 ± 0.04
SVC	0.880 ± 0.013	0.711 ± 0.066
Rf	0.672 ± 0.037	0.689 ± 0.089
nn	0.885 ± 0.014	0.729 ± 0.031
Linear SVM RFE-CV selection result
	Accuracy	CorrAnalysis_Accuracy
lSVM	0.932 ± 0.034	0.690 ± 0.042
pagg	0.903 ± 0.043	0.700 ± 0.037
LR	0.910 ± 0.051	0.694 ± 0.053
XGB	0.904 ± 0.063	0.753 ± 0.062
GNB	0.664 ± 0.084	0.652 ± 0.051
SVC	0.926 ± 0.026	0.718 ± 0.046
Rf	0.703 ± 0.021	0.657 ± 0.057
nn	0.915 ± 0.032	0.711 ± 0.054
Random Forest RFE-CV selection results
	Accuracy	CorrAnalysis_Accuracy
lSVM	0.551 ± 0.058	0.678 ± 0.026
pagg	0.572 ± 0.048	0.649 ± 0.053
LR	0.581 ± 0.056	0.687 ± 0.033
XGB	0.630 ± 0.08	0.712 ± 0.059
GNB	0.592 ± 0.043	0.654 ± 0.019
SVC	0.591 ± 0.026	0.693 ± 0.033
Rf	0.612 ± 0.065	0.689 ± 0.057
nn	0.611 ± 0.067	0.714 ± 0.025
	*in CorrAnalysis: highly correlated (ρ>0.7) features were first removed (one of them, least occuring)
	before going into feature selection step, which was found to decrease accuracy a little bit because of lost information
	so ommitted from being included in paper dicsussions
best parameters (of best kernel: LSVM)
lSVM	{'penalty': 'l2', 'loss': 'squared_hinge', 'C': 1}
pagg	{'n_iter_no_change': 5, 'C': 5}
LR	{'solver': 'liblinear', 'penalty': 'l1', 'C': 5}
XGB	{'reg_lambda': 0, 'reg_alpha': 0, 'min_child_weight': 1, 'learning_rate': 0.5, 'gamma': 0.1, 'colsample_bytree': 1.0, 'booster': 'gblinear'}
GNB	defaults
SVC	{'kernel': 'poly', 'gamma': 'scale', 'degree': 2, 'coef0': 50, 'C': 0.1}
Rf	{'n_estimators': 1000, 'min_samples_split': 2, 'min_samples_leaf': 0.1, 'max_features': 'auto', 'criterion': 'gini', 'bootstrap': True}
nn	{'solver': 'sgd', 'learning_rate': 'constant', 'hidden_layer_sizes': (150, 100, 50), 'beta_2': 0.5, 'beta_1': 0.01, 'alpha': 0.0001, 'activation': 'relu'}
