# Supplementary material for: The Role of Diffusion Tensor MR Imaging (DTI) of the Brain in Diagnosing Autism Spectrum Disorder: Promising Results
Source: Sensors (Basel). 2021 Dec 7;21(24):8171. doi: 10.3390/s21248171 (PMC8703859; doi:10.3390/s21248171)
Supplement: Supplementary file 1 [file sensors-21-08171-s001.zip › Table S2.xlsx]

## Sheet: Sheet1
	F ̂ representation Results
Logistic Regression l1-norm RFE-CV selection results					CorrAnalysis* discussion was removed from paper as it didn’t provide any added benefit
	Accuracy	CorrAnalysis_Accuracy
lSVM	0.613 ± 0.071	0.613 ± 0.071			results are meanAccuracy ± stdAccuracy
pagg	0.615 ± 0.095	0.624 ± 0.098				on the 5-folds of the hyper-parameter optimization gridsearchCV, for Best parameters selection, before k-folds.
LR	0.617 ± 0.074	0.617 ± 0.074
XGB	0.623 ± 0.071	0.623 ± 0.071			F ̂ : Correlations
GNB	0.603 ± 0.055	0.603 ± 0.055
SVC	0.633 ± 0.059	0.633 ± 0.059
Rf	0.600 ± 0.062	0.601 ± 0.061
nn	0.639 ± 0.087	0.634 ± 0.081
Logistic Regression l2-norm RFE-CV selection results
	Accuracy	CorrAnalysis_Accuracy
lSVM	0.598 ± 0.039	0.577 ± 0.089
pagg	0.555 ± 0.073	0.577 ± 0.086
LR	0.602 ± 0.037	0.572 ± 0.087
XGB	0.617 ± 0.029	0.588 ± 0.073
GNB	0.590 ± 0.037	0.536 ± 0.06
SVC	0.607 ± 0.042	0.581 ± 0.094
Rf	0.606 ± 0.038	0.573 ± 0.04
nn	0.610 ± 0.035	0.622 ± 0.049
Linear SVM RFE-CV selection result
	Accuracy	CorrAnalysis_Accuracy
lSVM	0.999 ± 0.002	0.626 ± 0.047
pagg	0.990 ± 0.02	0.585 ± 0.062
LR	0.995 ± 0.01	0.636 ± 0.067
XGB	0.985 ± 0.02	0.661 ± 0.018
GNB	0.723 ± 0.037	0.608 ± 0.047
SVC	0.999 ± 0.003	0.683 ± 0.059
Rf	0.648 ± 0.017	0.664 ± 0.06
nn	0.999 ± 0.002	0.666 ± 0.036
Random Forest RFE-CV selection results
	Accuracy	CorrAnalysis_Accuracy
lSVM	0.736 ± 0.083	0.642 ± 0.033
pagg	0.709 ± 0.02	0.658 ± 0.03
LR	0.749 ± 0.063	0.674 ± 0.024
XGB	0.738 ± 0.03	0.654 ± 0.053
GNB	0.723 ± 0.049	0.634 ± 0.068
SVC	0.746 ± 0.036	0.661 ± 0.029
Rf	0.685 ± 0.044	0.614 ± 0.058
nn	0.773 ± 0.044	0.698 ± 0.041
	*in CorrAnalysis: highly correlated (ρ>0.7) features were first removed (one of them, least occuring)
	before going into feature selection step, which was found to decrease accuracy a little bit because of lost information
	so ommitted from being included in paper dicsussions
best parameters (of best kernel: LSVM)
lSVM	{'penalty': 'l2', 'loss': 'hinge', 'C': 1}
pagg	{'n_iter_no_change': 5, 'C': 0.1}
LR	{'solver': 'newton-cg', 'penalty': 'none', 'C': 0.1}
XGB	{'reg_lambda': 0.001, 'reg_alpha': 0, 'min_child_weight': 10, 'learning_rate': 1, 'gamma': 0.1, 'colsample_bytree': 0.6, 'booster': 'gblinear'}
GNB	defaults
SVC	{'kernel': 'poly', 'gamma': 'scale', 'degree': 3, 'coef0': 5, 'C': 0.1}
Rf	{'n_estimators': 50, 'min_samples_split': 2, 'min_samples_leaf': 0.1, 'max_features': 'sqrt', 'criterion': 'entropy', 'bootstrap': False}
nn	{'solver': 'adam', 'learning_rate': 'adaptive', 'hidden_layer_sizes': (100,), 'beta_2': 0.5, 'beta_1': 0.5, 'alpha': 0.0001, 'activation': 'logistic'}
