# Supplementary material for: The Role of Diffusion Tensor MR Imaging (DTI) of the Brain in Diagnosing Autism Spectrum Disorder: Promising Results
Source: Sensors (Basel). 2021 Dec 7;21(24):8171. doi: 10.3390/s21248171 (PMC8703859; doi:10.3390/s21248171)
Supplement: Supplementary file 1 [file sensors-21-08171-s001.zip › Table S3.xlsx]

## Sheet: dti_phenotypes
subjectkey	AGE_AT_SCAN	SEX	FIQ	DX_GROUP
IP_29584	8.17	2	84	1
IP_29587	9.996	1	71	1
IP_29588	19.71	1	65	1
IP_29591	6.051	2		1
IP_29595	27.36	1	108	1
IP_29603	16.57	2	110	1				*FIQ: Full IQ score
IP_29606	7.556	1		1				*SEX: 1 : Male, 2: Female
IP_29609	12.99	1		1				*DX_GROUP: 1 : ASD , 2: TD
IP_29612	17.9	1		1
IP_29613	19.52	2	110	1
IP_29615	15.81	1	57	1
IP_29619	15.49	1	107	1
IP_29623	18.06	2	80	1
IP_29624	15.2	2	69	1
IP_29626	14.18	1	119	1
IP_29627	21.12	1	49	1
IP_29628	18.75	2		1
IP_29629	15.29	1	124	1
IP_29633	15.1	1	106	1
IP_29634	9.637	1	78	1
IP_29580	24.26	1		2
IP_29581	29.85	2		2
IP_29582	27.66	2		2
IP_29583	22.46	1		2
IP_29585	34.43	1		2
IP_29586	29.88	2		2
IP_29589	25.24	1		2
IP_29590	19.06	2		2
IP_29593	19.33	2		2
IP_29594	20.51	1		2
IP_29596	9.933	2	120	2
IP_29597	23.14	2		2
IP_29598	42.76	2		2
IP_29599	10.15	1	104	2
IP_29600	46.43	2		2
IP_29601	19.08	2		2
IP_29602	26.03	1		2
IP_29604	19.85	2		2
IP_29605	21.79	2		2
IP_29607	17.56	2		2
IP_29608	22.52	1		2
IP_29611	33.53	2		2
IP_29614	9.897	1	71	2
IP_29616	10.87	2		2
IP_29618	35.58	1		2
IP_29620	11.67	2		2
IP_29621	8.17	2	125	2
IP_29625	41.62	2		2
IP_29630	8.068	2	124	2
IP_29631	46.6	2		2
IP_29632	10.6	2	106	2
IP_29635	42	1		2
NYU_29177	10	2	74	1
NYU_29180	6.55	1	78	1
NYU_29181	8.3	1	126	1
NYU_29182	5.928	1	103	1
NYU_29183	7.68	1	100	1
NYU_29184	7.3	1	75	1
NYU_29185	7.76	1	73	1
NYU_29186	7.17	1	106	1
NYU_29187	5.43	1	117	1
NYU_29188	8.27	1	134	1
NYU_29189	5.32	1	78	1
NYU_29191	9.39	1	88	1
NYU_29193	7.18	1	126	1
NYU_29196	10.41	1	114	1
NYU_29197	11.99	1	103	1
NYU_29198	10.24	1	87	1
NYU_29199	8.33	1	138	1
NYU_29200	13.16	1	93	1
NYU_29202	7.17	1	80	1
NYU_29203	26.06	1	116	1
NYU_29205	26.62	1	90	1
NYU_29206	6.7	1	113	1
NYU_29208	8.23	1	98	1
NYU_29210	8.3	1	108	1
NYU_29211	17.93	1	109	1
NYU_29212	34.76	2	116	1
NYU_29213	8.82	2	79	1
NYU_29214	6.417	1	98	1
NYU_29215	8.03	1	136	1
NYU_29217	6.75	2	91	1
NYU_29218	8.16	1	99	1
NYU_29220	8.61	1	124	1
NYU_29224	5.22	2	109	1
NYU_29225	6.664	1	128	2
NYU_29226	5.9	1	107	2
NYU_29227	7.958	1	95	2
NYU_29228	9.231	1	114	2
NYU_29230	8.164	1	120	2
NYU_29231	8.887	1	131	2
NYU_29232	7.604	1	124	2
NYU_29233	10.862	1	144	2
NYU_29234	10.541	1	93	2
NYU_29235	9.033	1	104	2
NYU_29237	9.529	1	100	2
NYU_29241	8.15	1	110	2
NYU_29242	23.81	2	119	2
NYU_29243	11.34	1	119	2
NYU_29245	9	1	127	2
NYU_29246	11.2	1	126	2
NYU_29247	9.54	1	132	2
NYU_29248	11.09	1	118	2
NYU_29249	12.47	1	120	2
NYU_29250	12.9	1	93	2
NYU_29251	9.19	1	128	2
NYU_29252	9.48	1	136	2
NYU_29253	5.887	1	92	2
NYU_29254	7.109	1	108	2
NYU2_29150	6.05	1	90	1
NYU2_29152	8.014	1	122	1
NYU2_29153	6.966	1	99	1
NYU2_29154	8.451	1	82	1
NYU2_29155	6.917	1	113	1
NYU2_29157	7.755	1	107	1
NYU2_29158	7.09	1	143	1
NYU2_29161	5.603	1	94	1
NYU2_29162	6.96	1	106	1
NYU2_29163	5.53	1	114	1
NYU2_29164	6.194	1	83	1
NYU2_29165	7.67	1	98	1
NYU2_29168	7.275	1	101	1
NYU2_29169	5.598	1	136	1
NYU2_29170	5.128	1	111	1
NYU2_29171	8.844	2	89	1
NYU2_29172	7.75	1	114	1
NYU2_29173	5.819	2	111	1
NYU2_29174	5.295	1	118	1
SDSU_28853	10.9	1	96	1
SDSU_28855	13.4	1	77	1
SDSU_28856	7.6	1		1
SDSU_28857	10.5	1	85	1
SDSU_28859	10.4	1	90	1
SDSU_28860	10.8	1	81	1
SDSU_28861	17	1	112	1
SDSU_28864	17.8	1	105	1
SDSU_28865	14.1	1	109	1
SDSU_28866	17.7	1	99	1
SDSU_28869	9.2	2	94	1
SDSU_28871	18	2	88	1
SDSU_28872	13.5	1	105	1
SDSU_28873	14	2	119	1
SDSU_28874	17.2	1	108	1
SDSU_28875	9.1	1	105	1
SDSU_28876	15.5	2	66	1
SDSU_28879	9.6	1	95	1
SDSU_28884	11.9	1	123	1
SDSU_28885	16.8	2	105	1
SDSU_28887	7.4	1	110	1
SDSU_28890	15.2	1	80	1
SDSU_28896	11	1	81	1
SDSU_28897	16.6	1	91	1
SDSU_28898	13.7	1	102	1
SDSU_28899	12.1	1	108	1
SDSU_28901	9.7	1	130	1
SDSU_28903	10.5	2	123	1
SDSU_28905	8	1	115	1
SDSU_28906	17.5	1	105	1
SDSU_28907	13.4	2	89	1
SDSU_28908	14.4	1	94	1
SDSU_28909	10.9	1	104	1
SDSU_28854	11	1	111	2
SDSU_28858	11	1	79	2
SDSU_28862	11.2	1	88	2
SDSU_28863	9.7	1	104	2
SDSU_28867	15.3	1	109	2
SDSU_28868	8.7	1	125	2
SDSU_28870	11.3	1	105	2
SDSU_28877	11.3	1	101	2
SDSU_28878	17.6	1	106	2
SDSU_28880	10.9	2	106	2
SDSU_28881	8.1	1	118	2
SDSU_28882	12.3	2	125	2
SDSU_28883	16.2	1	100	2
SDSU_28886	14	1	118	2
SDSU_28888	17.6	1	108	2
SDSU_28889	15	1	79	2
SDSU_28891	14.4	1	101	2
SDSU_28892	17.7	1	94	2
SDSU_28893	17.6	1	99	2
SDSU_28894	11.2	1	102	2
SDSU_28895	13	1	91	2
SDSU_28900	13	1	101	2
SDSU_28902	17.1	1	101	2
SDSU_28904	16.2	1	96	2
TCD_29096	15.5	1	98	1
TCD_29097	13.5	1	87	1
TCD_29098	10.25	1	115	1
TCD_29099	10.75	1	123	1
TCD_29100	18.75	1	99	1
TCD_29101	14	1	103	1
TCD_29102	13.75	1	86	1
TCD_29103	14.75	1	108	1
TCD_29104	19.25	1	119	1
TCD_29105	19.25	1	119	1
TCD_29107	18.5	1	83	1
TCD_29108	14	1	117	1
TCD_29109	12.5	1	114	1
TCD_29110	12.25	1	107	1
TCD_29111	14	1	122	1
TCD_29112	10.75	1	139	1
TCD_29113	12.75	1	120	1
TCD_29114	18.75	1	119	1
TCD_29115	19.5	1	107	1
TCD_29116	10	1	115	1
TCD_29117	19.25	1	117	2
TCD_29118	12	1	128	2
TCD_29119	12.5	1	130	2
TCD_29120	15.25	1	142	2
TCD_29121	15.5	1	123	2
TCD_29122	14.25	1	132	2
TCD_29123	13.5	1	99	2
TCD_29124	15	1	119	2
TCD_29125	13	1	127	2
TCD_29126	10.25	1	129	2
TCD_29127	19.75	1	127	2
TCD_29128	20	1	122	2
TCD_29129	17.5	1	110	2
TCD_29130	18.75	1	106	2
TCD_29131	16	1	126	2
TCD_29133	19.5	1	111	2
TCD_29134	11	1	116	2
TCD_29135	18.75	1	120	2
TCD_29136	19	1	111	2
TCD_29137	13.5	1	81	2

## Sheet: Summary
		ASD Group		n = 125
		AGE_AT_SCAN		FIQ
	count	125		119		*counts are the number of subjects that has a value
	mean	11.9176		102.025
	std	5.3026		18.2518
	min	5.128		49		* 49 seemed as an outlier
	max	34.76		143
	range	29.632		94
	mode	14		105
		*Age in years		*Full IQ score
		TD Group		n = 100
		AGE_AT_SCAN		FIQ
	count	100		74
	mean	16.4172		111.905
	std	8.99488		15.341
	min	5.887		71
	max	46.6		144
	range	40.713		73
	mode	11		101
	Male ASD		n = 104
		AGE_AT_SCAN		FIQ
	count	104		100
	mean	11.6324		103.35
	std	4.93865		18.1767
	min	5.128		49
	max	27.36		143
	range	22.232		94
	mode	14		108
	Male TD		n = 76
		AGE_AT_SCAN		FIQ
	count	76		67
	mean	14.4376		111.284
	std	6.64483		15.8016
	min	5.887		71
	max	42		144
	range	36.113		73
	mode	11		101
	Female ASD		n = 21
		AGE_AT_SCAN		FIQ
	count	21		19
	mean	13.3302		95.0526
	std	6.79717		17.4817
	min	5.22		66
	max	34.76		123
	range	29.54		57
	mode	5.22		89
	Female TD		n = 24
		AGE_AT_SCAN		FIQ
	count	24		7
	mean	22.6859		117.857
	std	12.2606		8.43462
	min	8.068		106
	max	46.6		125
	range	38.532		19
	mode	8.068		106
